# Supplementary material for: AZD2014 Radiosensitizes Oral Squamous Cell Carcinoma by Inhibiting AKT/mTOR Axis and Inducing G1/G2/M Cell Cycle Arrest
Source: PLoS One. 2016 Mar 31;11(3):e0151942. doi: 10.1371/journal.pone.0151942 (PMC4816280; doi:10.1371/journal.pone.0151942)
Supplement: S1 Dataset — (XLSX) [file pone.0151942.s001.xlsx]

## Sheet: SCC4&25-MTT
SCC4-AZD-48h-25~100nM-MTT
		Con	25nM	50nM	75nM	100nM		Con	25nM	50nM	75nM	100nM
-1	O.D	0.548	0.3791	0.3693	0.3576	0.3475	%	100	69.1788	67.3905	65.2555	63.4124
		0.5249	0.3794	0.3736	0.3668	0.3655		100	72.2804	71.1755	69.88	69.6323
							Mean	100	70.7296	69.283	67.5677	66.5224
-2	O.D	0.6105	0.4466	0.4193	0.413	0.3704	%	100	73.1532	68.6814	67.6495	60.6716
		0.6062	0.427	0.4336	0.4149	0.4034		100	70.4388	71.5275	68.4428	66.5457
							Mean	100	71.796	70.1045	68.0461	63.6086
-3	O.D	0.6137	0.4079	0.379	0.3787	0.3565	%	100	66.4657	61.7566	61.7077	58.0903
		0.5995	0.3997	0.3736	0.3668	0.3526		100	66.6722	62.3186	61.1843	58.8157
							Mean	100	66.569	62.0376	61.446	58.453
-4	O.D	0.6281	0.4069	0.3626	0.3513	0.3331	%	100	64.7827	57.7297	55.9306	53.033
		0.5861	0.3744	0.3549	0.3368	0.3016		100	63.8799	60.5528	57.4646	51.4588
							Mean	100	64.3313	59.1412	56.6976	52.2459
SCC4	Con	25nM	50nM	75nM	100nM
	100	70.7296	69.283	67.5677	66.5224
	100	71.796	70.1045	68.0461	63.6086
	100	66.569	62.0376	61.446	58.453
	100	64.3313	59.1412	56.6976	52.2459
Mean	100	68.3565	65.1416	63.4394	60.2075
SD	0	3.50521	5.39817	5.40649	6.26926
Inhibition rate	0	31.64	34.86	36.56	39.79
SCC25-AZD-48h-25~100nM-MTT
		Con	25nM	50nM	75nM	100nM		Con	25nM	50nM	75nM	100nM
-1	O.D	0.7893	0.5808	0.4924	0.4559	0.3454	%	100	73.5842	62.3844	57.76	43.7603
		0.8335	0.5732	0.5391	0.482	0.3545		100	68.7702	64.6791	57.8284	42.5315
							Mean	100	71.1772	63.5317	57.7942	43.1459
-2	O.D	0.7212	0.5186	0.4739	0.413	0.2288	%	100	71.9079	65.7099	57.2657	31.7249
		0.7734	0.5839	0.4949	0.4495	0.2452		100	75.4978	63.9902	58.12	31.7042
							Mean	100	73.7029	64.8501	57.6928	31.7145
-3	O.D	0.6606	0.5096	0.4398	0.408	0.2224	%	100	77.142	66.5758	61.762	33.6664
		0.618	0.4876	0.4506	0.4028	0.2252		100	78.8997	72.9126	65.178	36.4401
							Mean	100	78.0208	69.7442	63.47	35.0532
-4	O.D	0.7139	0.5515	0.4866	0.4172	0.2343	%	100	77.2517	68.1608	58.4396	32.8197
		0.7873	0.5537	0.4921	0.4617	0.316		100	70.329	62.5048	58.6435	40.1372
							Mean	100	73.7903	65.3328	58.5415	36.4785
SCC25	Con	25nM	50nM	75nM	100nM
	100	71.1772	63.5317	57.7942	43.1459
	100	73.7029	64.85	57.6928	31.7145
	100	78.0208	69.7442	63.47	35.0532
	100	73.7903	65.3328	58.5415	36.4785
Mean	100	74.1728	65.8647	59.3746	36.598
SD	0	2.83713	2.69604	2.75634	4.80013
Inhibition rate	0	25.83	34.14	40.63	63.4

## Sheet: SCC4&25-Colony 
SCC4-Colony Formation
	0 nM				50 nM				100 nM
	0 Gy	2 Gy	4 Gy	6 Gy	0 Gy	2 Gy	4 Gy	6 Gy	0 Gy	2 Gy	4 Gy	6 Gy
Cell number	294	260	158	111	220	144	91	52	163	104	50	30
	278	221	150	108	229	155	81	61	162	95	49	32
	298	234	165	120	238	164	95	60	183	110	56	36
	1	0.884354	0.537415	0.377551	1	0.654545	0.413636	0.236364	1	0.638037	0.306748	0.184049
	1	0.794964	0.539568	0.388489	1	0.676856	0.353712	0.266376	1	0.58642	0.302469	0.197531
	1	0.785235	0.553691	0.402685	1	0.689076	0.39916	0.252101	1	0.601093	0.306011	0.196721
Mean	1	0.821518	0.543558	0.389575	1	0.673492	0.388836	0.251613	1	0.608516	0.305076	0.192767
SD	0	0.054635	0.00884131	0.0126019	0	0.0175091	0.0312678	0.0150119	0	0.0265972	0.00228768	0.00756086
SCC4	0 nM		100 nM
	0 Gy	4 Gy	0 Gy	4 Gy
Colonies	294	158	163	50
	278	150	162	49
	298	165	183	56
Mean	290	157.667	169.333	51.6667
SD	10.583	7.50555	11.8462	3.78594
SCC25-Colony Formation
	0 nM				50 nM				100 nM
	0 Gy	2 Gy	4 Gy	6 Gy	0 Gy	2 Gy	4 Gy	6 Gy	0 Gy	2 Gy	4 Gy	6 Gy
Cell number	325	249	159	82	230	153	77	46	194	73	35	22
	347	291	186	112	267	172	86	49	182	90	42	28
	351	277	206	133	285	192	104	65	223	111	62	41
	1	0.766154	0.489231	0.252308	1	0.665217	0.334783	0.2	1	0.376289	0.180412	0.113402
	1	0.838617	0.536023	0.322767	1	0.644195	0.322097	0.183521	1	0.494505	0.230769	0.153846
	1	0.789174	0.586895	0.378917	1	0.673684	0.364912	0.22807	1	0.497758	0.278027	0.183857
Mean	1	0.797981	0.537383	0.317997	1	0.661032	0.340597	0.203864	1	0.456184	0.229736	0.150368
SD	0	0.0370256	0.0488461	0.0634394	0	0.0151837	0.0219918	0.0225247	0	0.069211	0.048815	0.035356
SCC25	0 nM		100 nM
	0 Gy	4 Gy	0 Gy	4 Gy
Colonies	325	159	194	35
	347	186	182	42
	351	206	223	62
Mean	341	183.667	199.667	46.3333
SD	14	23.5867	21.0792	14.0119

## Sheet: SCC4&25-Cell Cycle
SCC4 100nMAZD- Cell Cycle
G1	Control	4Gy	AZD100nM	AZD100nM + 4Gy
-1	54.14	51.54	75.46	73.82
-2	49.79	47.53	71.73	70.93
-3	51.66	49.58	73	70.35
Mean	51.86	49.55	73.4	71.7
SD	2.18	2.01	1.9	1.86
G2/M	Control	4Gy	AZD100nM	AZD100nM + 4Gy
-1	7.65	10.77	3.2	9.11
-2	7.1	12.75	2.84	9.4
-3	7.34	10.78	2.54	10.45
Mean	7.36	11.43	2.86	9.65
SD	0.28	1.14	0.33	0.71
S	Control	4Gy	AZD100nM	AZD100nM + 4Gy
-1	38.21	37.69	21.34	17.07
-2	43.11	39.72	25.44	19.67
-3	40.8	39.65	24.46	19.2
Mean	40.71	39.02	23.75	18.65
SD	2.45	1.15	2.14	1.39
SCC25 100nMAZD- Cell Cycle
G1	Control	4Gy	AZD100nM	AZD100nM + 4Gy
-1	57.54	54.69	73.54	70.89
-2	56.39	55.67	72.39	73.26
-3	54.55	52.21	70.65	72.31
Mean	56.16	54.19	72.19	72.15
SD	1.51	1.78	1.46	1.19
G2	Control	4Gy	AZD100nM	AZD100nM + 4Gy
-1	5.95	10.56	6.69	9.1
-2	6.33	9.56	7.26	8.47
-3	7.36	9.85	6.35	7.86
Mean	6.55	9.99	6.77	8.48
SD	0.73	0.51	0.46	0.62
S	Control	4Gy	AZD100nM	AZD100nM + 4Gy
-1	36.51	34.75	19.77	20.01
-2	37.28	34.77	20.36	18.28
-3	38.09	37.94	23	17.83
Mean	37.29	35.82	21.04	18.71
SD	0.79	1.84	1.72	1.15

## Sheet: Primary 1&2-Cell Cycle
Primary cell -Patient 1-100nM AZD
G1	Control	4Gy	AZD100nM	AZD100nM + 4Gy
-1	56.98	61.49	77.15	75.02
-2	59.66	62.74	79.74	74.94
-3	53.41	56.53	76.49	71
Mean	56.68	60.25	77.79	73.65
SD	3.14	3.28	1.72	2.3
S	Control	4Gy	AZD100nM	AZD100nM + 4Gy
-1	28.19	21.09	9.25	8.48
-2	26.59	19.52	6.7	7.84
-3	28.76	21.49	7.36	8.62
Mean	27.85	20.7	7.77	8.31
SD	1.13	1.04	1.32	0.42
G2/M	Control	4Gy	AZD100nM	AZD100nM + 4Gy
-1	14.83	17.43	13.61	16.5
-2	13.74	17.75	13.56	17.22
-3	17.83	21.97	16.15	20.38
Mean	15.47	19.05	14.44	18.03
SD	2.12	2.53	1.48	2.06
Primary cell -Patient 2-100nM AZD
G1	Control	4Gy	AZD100nM	AZD100nM + 4Gy
-1	68.91	71.93	82.15	79.3
-2	67.74	74.2	89.32	78.63
-3	67.11	77.81	82.27	79.65
Mean	67.92	74.65	84.58	79.19
SD	0.91	2.97	4.11	0.52
S	Control	4Gy	AZD100nM	AZD100nM + 4Gy
-1	18.84	3.78	8.29	1.93
-2	17.86	3.21	5.44	3.25
-3	19.7	3.02	8.95	2.28
Mean	18.8	3.34	7.56	2.49
SD	0.92	0.4	1.87	0.68
G2/M	Control	4Gy	AZD100nM	AZD100nM + 4Gy
-1	12.25	24.3	9.56	18.77
-2	14.41	22.59	5.24	18.12
-3	13.19	19.17	8.79	18.08
Mean	13.28	22.02	7.86	18.32
SD	1.08	2.61	2.3	0.39
